# Supplementary material for: Pulsatile Left Ventricular Assistance in High-Risk Percutaneous Coronary Interventions: Short-Term Outcomes
Source: J Clin Med. 2024 Sep 10;13(18):5357. doi: 10.3390/jcm13185357 (PMC11432136; doi:10.3390/jcm13185357)
Supplement: Supplementary file 1 [file jcm-13-05357-s001.zip]

Archive with 1 entries (1 files):
- jcm-3113677-supplementary.pdf
